# Supplementary material for: 5-Aminolevulinic acid improves cold resistance through regulation of SlMYB4/SlMYB88-SlGSTU43 module to scavenge reactive oxygen species in tomato
Source: Hortic Res. 2024 Jan 19;11(3):uhae026. doi: 10.1093/hr/uhae026 (PMC10940124; doi:10.1093/hr/uhae026)
Supplement: Web_Material_uhae026 [file web_material_uhae026.zip]

Archive with 2 entries (2 files):
- Supplemental Material 1.docx
- Supplemental Material 2.docx
